# Supplementary material for: Comorbidity Burden in Chronic Thromboembolic Pulmonary Hypertension: Implications and Outcome
Source: Medicina (Kaunas). 2025 Apr 30;61(5):827. doi: 10.3390/medicina61050827 (PMC12113207; doi:10.3390/medicina61050827)
Supplement: Supplementary file 1 [file medicina-61-00827-s001.zip]

Archive with 1 entries (1 files):
- medicina-3556164-supplementary.pdf
